# Supplementary material for: Comparison between experimental and satellite temperature datasets in Covenant University
Source: Data Brief. 2018 Aug 9;20:496–502. doi: 10.1016/j.dib.2018.08.012 (PMC6120594; doi:10.1016/j.dib.2018.08.012)
Supplement: Supplementary file 1 — Supplementary material [file mmc1.xls]

## Sheet: Sheet1
YEAR/MONTH	CU '12	SAT '12
JAN		26.89
FEB		27.0219
MAR		27.5609
APR	27.71	27.0531
MAY	26.51	27.0766
JUN	25.48	26.1938
JUL	24.76	25.6078
AUG	24.17	24.5844
SEP	25.15	25.5063
OCT	25.57	26.6
NOV	26.35	27.0922
DEC	27.05	27.3891
YEAR/MONTH	CU '13	SAT '13
JAN	27.17	27.1391
FEB	27.95	27.5063
MAR	28.32	27.6391
APR	27.57	27.4438
MAY	26.92	27.4672
JUN	25.87	26.8109
JUL	24.56	24.9438
AUG	24.25	24.7953
SEP	25.13	25.3656
OCT	25.62	26.5688
NOV	26.52	26.8266
DEC	26.76	26.975
YEAR/MONTH	CU '14	SAT '14
JAN	27.34	26.9516
FEB	27.29	27.0609
MAR	27.56	26.9359
APR	27.46	27.1547
MAY	27.34	27.0297
JUN	26	26.6547
JUL	25.22	25.0609
AUG	24.37	24.5766
SEP	24.86	25.2172
OCT	25.94	26.3969
NOV	26.62	26.7875
DEC	27.21	27.3188
YEAR/MONTH	CU '15	SAT '15
JAN	26.32	26.7172
FEB	27.92	27.7875
MAR	28.25	27.5922
APR	28.42	27.5219
MAY	27.72	27.5766
JUN	25.75	26.3734
JUL	25.22	25.6938
AUG	24.79	25.1547
SEP	25.22	25.5219
OCT	26.32	26.4438
NOV	27.39	26.7484
DEC	26.53	26.7719
YEAR/MONTH	CU '16	SAT '16
JAN	27.44	26.8813
FEB	28.76	26.5844
MAR	28.67	27.4594
APR	28.76	27.8109
MAY	27.47	27.2875
JUN	25.82	26.0688
JUL	25.27	25.475
AUG	24.96	25.1859
SEP	25.5	25.4828
OCT	26.34
NOV	27.77
DEC	27.82
